# Supplementary material for: Decay Resistance of Surface Carbonized Wood
Source: Materials (Basel). 2022 Nov 25;15(23):8410. doi: 10.3390/ma15238410 (PMC9737049; doi:10.3390/ma15238410)
Supplement: Supplementary file 1 [file materials-15-08410-s001.zip]

Archive with 1 entries (1 files):
- materials-2038389-supplementary.pdf
